# Supplementary material for: Mapping Disease Transmission Risk of Nipah Virus in South and Southeast Asia
Source: Trop Med Infect Dis. 2018 May 30;3(2):57. doi: 10.3390/tropicalmed3020057 (PMC6073609; doi:10.3390/tropicalmed3020057)
Supplement: Supplementary file 1 [file tropicalmed-03-00057-s001.zip]

Archive with 3 entries (3 files):
- S1.jpg
- S2.jpg
- S3.jpg
